# Supplementary material for: Anti-Cancer Roles of Probiotic-Derived P8 Protein in Colorectal Cancer Cell Line DLD-1
Source: Int J Mol Sci. 2023 Jun 7;24(12):9857. doi: 10.3390/ijms24129857 (PMC10298382; doi:10.3390/ijms24129857)
Supplement: Supplementary file 1 [file ijms-24-09857-s001.zip]

Archive with 5 entries (4 files):
- ijms-2360837-supplementary/
- ijms-2360837-supplementary/Supplementary figure legends.pdf
- ijms-2360837-supplementary/Table S1. Identification of p8 interacting target proteins from DLD-1 cells.pdf
- ijms-2360837-supplementary/Table S2. Profiling of p8 target sites on GSK3ÑΓ gene.pdf
- ijms-2360837-supplementary/Table S3. Template DNA and primer sequences for In vitro transcription assay.pdf
